# Supplementary material for: RET inhibition overcomes resistance to combined CDK4/6 inhibitor and endocrine therapy in ER+ breast cancer
Source: Front Oncol. 2025 Jan 27;14:1497093. doi: 10.3389/fonc.2024.1497093 (PMC11808005; doi:10.3389/fonc.2024.1497093)
Supplement: Supplementary file 1 [file Table1.xlsx]

## Sheet: index_OS_RFS
Overall survival			Relapse-free survival
cutoff	p-value		cutoff	p-value
113	0.760978		115	0.895433
118	0.557139		115	0.904743
120	0.359351		115	0.912202
121	0.371444		116	0.937718
123	0.426833		116	0.94076
133	0.49468		117	0.952413
135	0.566425		118	0.964063
139	0.641397		118	0.852691
143	0.705103		118	0.885328
144	0.763707		118	0.89727
144	0.843581		119	0.903576
148	0.638812		119	0.927878
152	0.644501		120	0.951403
154	0.719934		120	0.853042
156	0.783497		120	0.878836
158	0.829177		120	0.889835
160	0.84145		121	0.890425
160	0.887436		121	0.916783
161	0.966147		121	0.94973
166	0.990132		121	0.988581
168	0.75456		121	0.892494
173	0.779589		122	0.907032
174	0.814035		122	0.941349
178	0.871256		123	0.981138
179	0.948634		123	0.995263
180	0.993892		123	0.890187
207	0.776791		124	0.932676
208	0.852197		124	0.96723
208	0.911778		124	0.976811
209	0.944346		125	0.999706
210	0.996123		125	0.976652
210	0.94722		126	0.951198
211	0.871844		127	0.942628
211	0.816659		127	0.903591
217	0.744179		127	0.879985
218	0.719112		127	0.971413
219	0.683924		129	0.964735
221	0.616264		130	0.927375
221	0.567925		130	0.898741
221	0.556715		130	0.865968
230	0.49551		131	0.967447
244	0.469069		132	0.92861
248	0.422852		133	0.899502
266	0.370553		133	0.865225
275	0.350668		133	0.827354
280	0.315607		133	0.804533
284	0.285664		133	0.754843
284	0.253497		133	0.736722
292	0.250508		134	0.713684
305	0.21798		134	0.712179
311	0.184467		134	0.688842
313	0.173519		135	0.794332
317	0.145152		135	0.88633
324	0.123296		136	0.844799
327	0.104938		137	0.836937
331	0.0856076		137	0.779834
341	0.0769395		137	0.743577
345	0.0618124		137	0.707981
347	0.0615549		138	0.693434
348	0.0503859		138	0.666455
351	0.100159		138	0.647457
354	0.0811223		139	0.628861
362	0.152536		139	0.60337
364	0.14811		139	0.579174
366	0.121908		139	0.556408
369	0.108205		139	0.554687
369	0.173819		139	0.645203
383	0.143678		139	0.629493
391	0.232107		140	0.722885
393	0.214494		140	0.688476
399	0.183029		140	0.651811
405	0.150968		140	0.729398
408	0.146349		141	0.68256
412	0.136898		141	0.650942
420	0.23969		142	0.643425
424	0.200099		142	0.610437
436	0.328338		142	0.593518
437	0.526545		143	0.574593
460	0.461028		144	0.551509
479	0.424471		144	0.532207
483	0.372798		144	0.50672
484	0.329319		144	0.491537
494	0.27808		144	0.567033
516	0.231776		144	0.561538
542	0.217604		145	0.652879
547	0.187636		145	0.613615
547	0.151752		146	0.601699
583	0.120727		146	0.5854
602	0.100677		146	0.577371
611	0.086639		147	0.564736
641	0.0684158		147	0.651085
654	0.146465		147	0.647553
659	0.114911		148	0.6408
666	0.0946613		148	0.637894
669	0.0752831		148	0.59743
733	0.0711138		149	0.586867
			149	0.55892
			150	0.543646
			150	0.632184
			150	0.61001
			152	0.57392
			152	0.551596
			152	0.533478
			153	0.503972
			153	0.584366
			153	0.553453
			153	0.520477
			154	0.514391
			154	0.495459
			155	0.582596
			155	0.576152
			155	0.542547
			155	0.510018
			155	0.589916
			156	0.584497
			156	0.57315
			156	0.539727
			157	0.632227
			157	0.595905
			158	0.57577
			159	0.570518
			159	0.661782
			160	0.75611
			160	0.734445
			161	0.813136
			161	0.808174
			162	0.800284
			162	0.76983
			162	0.739777
			164	0.719067
			164	0.698409
			164	0.692436
			165	0.69061
			166	0.787284
			166	0.767013
			166	0.868119
			166	0.835468
			166	0.827855
			166	0.812525
			166	0.792103
			167	0.778567
			168	0.838635
			168	0.937416
			168	0.925222
			169	0.914663
			169	0.911503
			169	0.993632
			170	0.983989
			170	0.970424
			170	0.947118
			170	0.902347
			172	0.872049
			172	0.837787
			173	0.817991
			173	0.805144
			173	0.788008
			174	0.759786
			174	0.722624
			176	0.703478
			176	0.674808
			177	0.65387
			177	0.626754
			178	0.612515
			178	0.578666
			178	0.552163
			178	0.524174
			178	0.503533
			179	0.58585
			179	0.572751
			180	0.527309
			180	0.616551
			181	0.596547
			182	0.576315
			182	0.552037
			182	0.529313
			182	0.522938
			182	0.518444
			183	0.50463
			183	0.487375
			184	0.555778
			185	0.642436
			185	0.623773
			186	0.615952
			187	0.612815
			187	0.690517
			187	0.655102
			187	0.636308
			189	0.61905
			189	0.592872
			189	0.65272
			189	0.632854
			190	0.621128
			192	0.590456
			192	0.590008
			192	0.560096
			193	0.5281
			195	0.503112
			196	0.488295
			197	0.464076
			197	0.442668
			197	0.420092
			199	0.406553
			200	0.390933
			201	0.389918
			202	0.38111
			202	0.449478
			202	0.528452
			203	0.510294
			203	0.486138
			203	0.455555
			204	0.453645
			205	0.440451
			206	0.509015
			207	0.488989
			207	0.462059
			208	0.458964
			208	0.442501
			208	0.420809
			209	0.397833
			210	0.384157
			210	0.369883
			210	0.348126
			210	0.3366
			211	0.310139
			211	0.297314
			211	0.342765
			211	0.402607
			211	0.387026
			212	0.358063
			212	0.352602
			212	0.347913
			212	0.326144
			213	0.315625
			213	0.300774
			214	0.281042
			215	0.339774
			217	0.335011
			217	0.327921
			217	0.308661
			217	0.288585
			218	0.350539
			218	0.328685
			218	0.324928
			219	0.31561
			220	0.363754
			220	0.350023
			221	0.396075
			221	0.381711
			221	0.450345
			221	0.43196
			222	0.404628
			222	0.37837
			223	0.367083
			224	0.433261
			225	0.424544
			225	0.387046
			225	0.380406
			226	0.368825
			226	0.352268
			226	0.327389
			227	0.392291
			227	0.365633
			227	0.346493
			228	0.409489
			229	0.372818
			229	0.368049
			230	0.366325
			230	0.344836
			231	0.336774
			231	0.321329
			232	0.318986
			232	0.376514
			233	0.358482
			233	0.425648
			233	0.392735
			234	0.462771
			236	0.436917
			237	0.508825
			238	0.49615
			238	0.469259
			238	0.436851
			238	0.411858
			238	0.398223
			239	0.464543
			239	0.438635
			240	0.407484
			240	0.389895
			240	0.462893
			243	0.454542
			244	0.520533
			244	0.502596
			247	0.481453
			247	0.556204
			248	0.554692
			248	0.542276
			249	0.514083
			249	0.486672
			250	0.445997
			251	0.43404
			252	0.424922
			253	0.417211
			253	0.491948
			253	0.474234
			253	0.460851
			254	0.454215
			254	0.520204
			256	0.504997
			257	0.491357
			257	0.450422
			258	0.437117
			260	0.511958
			260	0.490832
			261	0.481502
			262	0.451389
			262	0.514105
			262	0.492926
			264	0.575745
			265	0.550946
			266	0.534516
			267	0.52494
			267	0.51101
			267	0.504314
			269	0.479983
			270	0.465299
			270	0.433006
			271	0.416663
			271	0.479061
			272	0.449002
			273	0.444951
			273	0.419643
			273	0.460585
			273	0.446874
			274	0.444534
			275	0.440085
			275	0.424925
			275	0.489498
			275	0.469685
			276	0.549256
			276	0.616914
			276	0.586836
			276	0.573518
			276	0.556993
			278	0.542608
			279	0.528734
			280	0.520181
			280	0.504191
			280	0.496104
			281	0.476512
			282	0.456965
			283	0.535547
			284	0.529338
			284	0.511181
			284	0.508152
			285	0.494934
			286	0.493157
			286	0.468076
			286	0.439369
			286	0.427916
			289	0.41924
			290	0.405381
			291	0.381355
			292	0.369965
			293	0.35329
			293	0.339531
			293	0.323581
			295	0.311784
			295	0.294995
			295	0.352645
			297	0.408698
			297	0.456184
			301	0.442992
			301	0.424355
			302	0.405994
			304	0.391084
			304	0.367509
			305	0.354365
			306	0.332196
			311	0.317957
			311	0.310984
			311	0.283776
			312	0.274113
			313	0.260991
			313	0.242912
			314	0.286804
			314	0.271859
			314	0.251421
			315	0.249311
			315	0.233963
			315	0.211585
			317	0.205019
			317	0.198052
			317	0.187318
			317	0.178
			318	0.1769
			318	0.168946
			319	0.165988
			319	0.156481
			320	0.154084
			323	0.144002
			324	0.136851
			324	0.129358
			327	0.121341
			328	0.110101
			329	0.103715
			330	0.129461
			330	0.118659
			331	0.112824
			331	0.132161
			333	0.127201
			333	0.161428
			333	0.145516
			333	0.138267
			335	0.130998
			337	0.122328
			338	0.15406
			341	0.141643
			344	0.170054
			345	0.162672
			347	0.161804
			348	0.152298
			348	0.191539
			350	0.237805
			350	0.225052
			350	0.213563
			351	0.204321
			351	0.204086
			352	0.188697
			354	0.179825
			356	0.222076
			356	0.269636
			358	0.253179
			358	0.249376
			359	0.236865
			362	0.228571
			362	0.27893
			362	0.261847
			363	0.23719
			364	0.228136
			364	0.218617
			366	0.20076
			367	0.192652
			367	0.174229
			369	0.171736
			369	0.168145
			369	0.209292
			370	0.191942
			374	0.228059
			375	0.208898
			375	0.252506
			376	0.296847
			377	0.293655
			384	0.268633
			385	0.257967
			387	0.252676
			387	0.301271
			388	0.287646
			389	0.265785
			390	0.251623
			391	0.293053
			391	0.285485
			391	0.265628
			392	0.256078
			393	0.247456
			393	0.234207
			393	0.233722
			395	0.2242
			395	0.212923
			396	0.207219
			396	0.191324
			396	0.230802
			396	0.222815
			399	0.21691
			400	0.200442
			400	0.187718
			402	0.179912
			403	0.16952
			404	0.159662
			404	0.195578
			404	0.1837
			405	0.226097
			405	0.223118
			405	0.212727
			407	0.204653
			408	0.194365
			409	0.18996
			409	0.181537
			411	0.21875
			412	0.20633
			413	0.248657
			413	0.237
			413	0.228239
			415	0.218511
			416	0.204821
			417	0.245401
			420	0.232368
			420	0.219584
			420	0.207408
			421	0.189654
			424	0.185045
			424	0.176367
			425	0.217825
			426	0.195414
			426	0.17986
			428	0.171332
			429	0.163355
			431	0.151684
			431	0.181008
			431	0.171179
			432	0.213662
			433	0.201248
			435	0.197669
			436	0.19432
			437	0.244397
			437	0.228292
			438	0.219205
			439	0.206258
			440	0.244315
			440	0.287731
			441	0.276183
			441	0.263909
			441	0.323617
			443	0.307899
			444	0.292387
			444	0.282034
			445	0.266172
			448	0.248493
			448	0.229692
			449	0.280442
			449	0.262069
			450	0.25225
			452	0.246712
			453	0.298131
			454	0.29654
			456	0.282624
			457	0.268893
			457	0.254322
			457	0.243886
			459	0.233741
			459	0.224614
			461	0.205235
			463	0.187049
			464	0.184887
			464	0.175629
			466	0.215157
			466	0.210147
			469	0.201232
			469	0.234069
			473	0.222783
			473	0.206257
			476	0.191905
			477	0.231655
			479	0.217489
			479	0.205739
			483	0.188924
			484	0.178658
			484	0.161993
			487	0.146479
			487	0.179333
			488	0.170883
			488	0.160187
			488	0.146093
			490	0.186889
			494	0.181403
			494	0.165898
			494	0.155076
			496	0.15284
			497	0.140993
			497	0.121598
			499	0.11523
			500	0.101577
			500	0.0959434
			501	0.0850714
			502	0.104621
			503	0.0944622
			503	0.118115
			505	0.111526
			505	0.0970873
			513	0.090562
			514	0.083853
			516	0.0799985
			516	0.0774012
			517	0.0692311
			518	0.0624267
			518	0.0570769
			520	0.0567776
			521	0.0539513
			523	0.0672068
			524	0.0647168
			525	0.0607656
			525	0.0540017
			528	0.0736177
			530	0.0967311
			531	0.092565
			533	0.0866483
			534	0.1075
			535	0.104335
			535	0.093782
			540	0.0858174
			542	0.0828946
			545	0.0773438
			546	0.0725311
			547	0.0704448
